# Supplementary material for: A Major and Stable Quantitative Trait Locus qSS2 for Seed Size and Shape Traits in a Soybean RIL Population
Source: Front Genet. 2021 Apr 16;12:646102. doi: 10.3389/fgene.2021.646102 (PMC8085556; doi:10.3389/fgene.2021.646102)
Supplement: Supplementary Table 1 — Phenotypic differences between two parents of recombinant inbred lines (RIL) population, K099 and Fendou 16. [file Table_1.XLSX]

## Sheet: Sheet1
Table S1. Phenotypic differences between two parents of recombinant inbred line population, K099 and Fendou 16
Year	Trait#	K099	Fendou 16	P value of t-test significance($)
	SL	5.71 ± 0.08	8.53 ± 0.12	< 0.00001***
	SW	5.53 ± 0.04	5.52 ± 0.06	0.457 ns
	ST	4.87 ± 0.06	4.45 ± 0.04	0.0003***
2018	SSW	98.16 ± 0.97	138.26 ± 0.43	< 0.00001***
	SLW	1.033 ± 0.008	1.550 ± 0.024	< 0.00001***
	SLT	1.171 ± 0.005	1.922 ± 0.014	< 0.00001***
	SWT	1.134 ± 0.006	1.240 ± 0.009	0.00005***
	SL	6.04 ± 0.13	8.10 ± 0.15	0.00003***
	SW	5.45 ± 0.04	5.29 ± 0.04	0.0052**
	ST	4.84 ± 0.01	4.27 ± 0.06	0.00005***
2019	SSW	105.78 ± 2.89	121.36 ± 6.07	0.0079**
	SLW	1.108 ± 0.029	1.539 ± 0.026	0.00002***
	SLT	1.249 ± 0.025	1.907 ± 0.042	0.00001***
	SWT	1.127 ± 0.012	1.239 ± 0.008	0.00009***
	SL	5.88 ± 0.11	8.31 ± 0.14	< 0.00001***
	SW	5.49 ± 0.02	5.40 ± 0.05	0.02638*
	ST	4.86 ± 0.04	4.36 ± 0.04	0.00004***
Combined	SSW	101.97 ± 1.04	129.81 ± 3.14	< 0.00001***
	SLW	1.070 ± 0.018	1.545 ± 0.022	< 0.00001***
	SLT	1.210 ± 0.014	1.915 ± 0.027	< 0.00001***
	SWT	1.131 ± 0.007	1.239 ± 0.001	< 0.00001***
#SL-Seed length; SW-Seed width; ST-Seed thickness; SSW-Single seed weight; SLW-Seed length to width ratio; SLT- Seed length to thickness ratio; SWT- Seed width to thickness ratio
$Significant of differences between two genotypes are indicated by the asterisks at 5% (*), 1% (**) and 0.1% (***) levels in the Student’s t-test, “ns” indicates no significant difference at the 5% level.
