# Supplementary material for: A Major and Stable Quantitative Trait Locus qSS2 for Seed Size and Shape Traits in a Soybean RIL Population
Source: Front Genet. 2021 Apr 16;12:646102. doi: 10.3389/fgene.2021.646102 (PMC8085556; doi:10.3389/fgene.2021.646102)
Supplement: Supplementary Table 2 — Descriptive statistics of seed size and shape traits evaluated in recombinant inbred line (n = 94) population developed from cross K099 × Fendou 16. [file Table_2.XLSX]

## Sheet: Table S2
Table S2. Descriptive statistics of seed size and shape traits evaluated in recombinant inbred line (n = 94) population developed from cross K099 x Fendou 16
Trait#	Year	Minimum	Maximum	Range	Mean	Standard deviation	Coefficient of variation(%)	Skewness	Kurtosis	Shapiro–Wilk test (W-test)	P-value
SL (mm)	2012	5.893	8.8185	2.9255	7.3644	0.547175	7.43	0.0714	-0.1877	0.9881	0.9131
	2016	5.8055	9.316	3.5105	7.4929	0.685055	9.14272	0.1559	-0.1177	0.9865	0.863
	2017	6.1215	9.7905	3.669	7.8512	0.739324	9.4167	0.3256	-0.2476	0.9757	0.3417
	Combined	5.94	9.2212	3.2812	7.5842	0.597578	7.87925	0.0907	-0.1034	0.986	0.8382
SW (mm)	2012	4.8	6.3615	1.5615	5.6782	0.331662	5.84098	-0.1752	-0.3927	0.9723	0.2315
	2016	4.609	6.3545	1.7455	5.5291	0.3755	6.79133	-0.0683	-0.4338	0.9806	0.5938
	2017	5.1735	6.925	1.7515	5.8754	0.30348	5.16526	0.478	0.6133	0.9846	0.7789
	Combined	4.9135	6.3172	1.4037	5.7031	0.293428	5.14506	-0.0792	-0.2669	0.9811	0.6035
ST (mm)	2012	4.0845	5.4935	1.409	4.8105	0.284605	5.91633	0.1763	-0.1682	0.9806	0.5882
	2016	3.9155	5.485	1.5695	4.6891	0.333766	7.11792	-0.2146	-0.2663	0.9774	0.441
	2017	4.4775	5.7075	1.23	4.9801	0.229565	4.60964	0.7261	0.9064	0.9547	0.01009
	Combined	4.2905	5.3122	1.0217	4.8313	0.222036	4.59578	-0.0246	-0.5888	0.976	0.3531
SSW(mg)	2012	85	189	104	131.133	21.1072	16.096	0.3504	-0.0234	0.9798	0.5456
	2016	84.65	177.8	93.15	129.927	22.1828	17.0732	-0.0089	-0.6468	0.9709	0.1973
	2017	97.35	214.2	116.85	151.71	22.118	14.5792	0.3179	-0.0881	0.9794	0.517
	Combined	89.0167	195.95	106.933	138.187	18.3761	13.298	0.134	0.2576	0.9951	0.9987
SLW (ratio)	2012	1.1159	1.5154	0.3995	1.2981	0.0812404	6.25841	0.352	0.1053	0.9751	0.3308
	2016	1.1367	1.6206	0.4839	1.3579	0.121244	8.92875	0.428	-0.7994	0.9403	0.0008085
	2017	1.1018	1.6416	0.5398	1.3369	0.113578	8.49564	0.483	-0.2036	0.9663	0.08611
	Combined	1.1182	1.5591	0.441	1.3314	0.0948683	7.12546	0.2738	-0.4304	0.975	0.3145
SLT (ratio)	2012	1.2839	1.8383	0.5544	1.5342	0.123288	8.036	0.2014	-0.3975	0.9745	0.307
	2016	1.3041	2.2927	0.9885	1.6038	0.169706	10.5815	1.0596	2.253	0.9463	0.002693
	2017	1.2391	2.0001	0.761	1.5797	0.165529	10.4785	0.3764	-0.4057	0.9687	0.1266
	Combined	1.2881	1.9554	0.6672	1.574	0.136382	8.66466	0.3243	-0.1848	0.9797	0.5309
SWT (ratio)	2012	1.0958	1.3432	0.2474	1.1816	0.052915	4.47825	0.803	0.6158	0.9443	0.001539
	2016	1.0798	1.4624	0.3827	1.1813	0.0678233	5.74141	1.4107	2.5367	0.8895	0
	2017	1.0967	1.3186	0.2219	1.1807	0.0547723	4.63896	0.5284	-0.5848	0.9402	0.0004576
	Combined	1.1005	1.3673	0.2669	1.1818	0.052915	4.47749	0.9244	0.5179	0.9251	1.377e-05
#SL-Seed length; SW-Seed width; ST-Seed thickness; SSW-Single seed weight; SLW-Seed length to width ratio; SLT- Seed length to thickness ratio; SWT- Seed width to thickness ratio
