# Supplementary material for: A Major and Stable Quantitative Trait Locus qSS2 for Seed Size and Shape Traits in a Soybean RIL Population
Source: Front Genet. 2021 Apr 16;12:646102. doi: 10.3389/fgene.2021.646102 (PMC8085556; doi:10.3389/fgene.2021.646102)
Supplement: Supplementary Table 3 — Linkage map information of 1662 markers mapped in K099 × Fendou 16 RILs. [file Table_3.XLSX]

## Sheet: LinkageMap
Table S3. Linkage map information of 1662 markers mapped in K099 x Fendou 16 RILs
Marker name	Chromosome number	Position (cM)
Sat_413	1	0
Satt184	1	7.85484
Chr01_1654177	1	13.4326
Chr01_2305603	1	21.3277
Chr01_2692159	1	26.518
Chr01_2758828	1	28.693
Chr01_2758819	1	30.3063
Chr01_3038406	1	34.8637
Chr01_3183386	1	37.6134
Chr01_3578198	1	42.8036
Chr01_3583732	1	43.8675
Chr01_3828703	1	45.4808
Chr01_4399283	1	51.3203
Chr01_5434022	1	53.4954
Chr01_5289762	1	55.1086
SF_564_5303	1	57.8583
Chr01_4964432	1	58.3846
Chr01_5778251	1	59.4485
Chr01_8702542	1	61.0617
Chr01_7906085	1	61.588
Chr01_8595933	1	62.1143
Chr01_7919552	1	62.6406
Chr01_7932416	1	63.1668
Chr01_8993903	1	64.2307
Chr01_9613666	1	65.2946
Chr01_23847706	1	66.3584
Chr01_22456532	1	66.8847
Chr01_17147806	1	67.411
Chr01_10496801	1	68.4749
Chr01_21379113	1	69.0011
Chr01_10533005	1	69.5274
Chr01_23866855	1	71.7024
Chr01_9986016	1	74.4521
Chr01_9458122	1	74.9784
Chr01_8906867	1	75.5047
Chr01_8908300	1	76.0309
Chr01_8812756	1	77.0948
Chr01_9721038	1	79.2698
Chr01_9776756	1	80.3337
Chr01_24818131	1	82.5087
Chr01_27926752	1	83.584
Chr01_34197479	1	84.1159
Chr01_27292723	1	85.1798
Chr01_30273568	1	86.2436
Chr01_28370115	1	88.9933
Sat_346	1	89.5252
Chr01_27157522	1	90.6122
Chr01_31243026	1	91.1441
Chr01_38929556	1	92.7749
Chr01_35014539	1	93.3067
Chr01_35037752	1	93.8386
Chr01_38011188	1	94.3705
Chr01_38147403	1	94.9024
Chr01_40203959	1	96.5332
Chr01_40933395	1	97.0651
Chr01_40895636	1	97.5969
Chr01_40249639	1	99.2277
Chr01_41132197	1	100.303
Chr01_40724116	1	101.934
Chr01_40742865	1	102.466
Chr01_40322890	1	102.998
Chr01_41192912	1	103.529
Chr01_11847056	1	105.728
SF_65_109056	1	106.804
Chr01_38438634	1	109.584
Chr01_36776396	1	112.96
Chr01_41690451	1	119.544
Chr01_43861670	1	120.076
Chr01_42352607	1	121.151
Chr01_43538774	1	122.782
Chr01_43096868	1	123.857
Chr01_41539089	1	124.389
Chr01_42842478	1	124.921
Chr01_44124655	1	125.996
Chr01_44197609	1	127.072
Chr01_45945371	1	129.271
Chr01_46588782	1	130.346
Chr01_47727796	1	131.421
Chr01_47912278	1	132.497
Chr01_48110348	1	134.695
Chr01_48249021	1	136.326
Sat_345	1	146.747
Sat_036	1	155.5
Chr01_50192791	1	157.131
Chr01_50505371	1	158.744
Chr01_50700241	1	159.27
BARCSOYSSR_01_1420	1	162.646
Chr01_50857719	1	167.256
Chr01_51855286	1	180.728
Sat_414	1	185.447
Chr01_52403587	1	187.115
Chr01_53725721	1	194.914
Chr02_1951893	2	0
Chr02_1929639	2	1.61327
Chr02_2110580	2	4.95113
Chr02_2351231	2	5.48301
Chr02_2581426	2	7.11382
Chr02_2451162	2	7.6457
Chr02_3116629	2	8.721
Chr02_3712464	2	12.7062
Chr02_3827411	2	14.9051
Chr02_4000349	2	17.1041
Satt216	2	18.2277
Chr02_4472091	2	19.3389
Chr02_4568658	2	21.4905
Chr02_4637515	2	24.2102
Chr02_4901668	2	25.8063
Chr02_4876441	2	27.9579
Chr02_5983327	2	37.9644
Chr02_6385487	2	43.7363
Satt095	2	45.9113
Chr02_8104246	2	55.7926
Chr02_8957114	2	57.8988
Chr02_8262168	2	58.9298
Chr02_8378297	2	59.44
Chr02_8162740	2	61.0028
Sat_254	2	62.6336
Satt634	2	63.2149
Chr02_11490051	2	69.7442
Chr02_11581897	2	70.8195
Chr02_11519573	2	72.4503
Chr02_11462349	2	73.5256
Chr02_11489512	2	74.0575
Chr02_12765414	2	75.6883
Chr02_11489928	2	76.2202
Chr02_14149644	2	80.2054
Chr02_15286743	2	95.7534
SF_33_153137	2	104.482
Satt005	2	106.73
Chr02_31192895	2	108.361
Chr02_31869236	2	108.893
SF_102_12302	2	109.968
Chr02_30315979	2	110.5
Chr02_32811807	2	111.032
Chr02_32011332	2	111.564
Chr02_31987604	2	112.096
Chr02_32611858	2	113.171
Chr02_31547234	2	113.703
Chr02_31402319	2	114.235
Chr02_33185018	2	114.766
Chr02_37031152	2	115.842
Chr02_33189044	2	116.363
Chr02_32396041	2	116.883
Chr02_29921652	2	117.404
Chr02_29825191	2	117.925
Chr02_29186592	2	118.457
Chr02_31161812	2	118.989
Chr02_29572869	2	120.064
Chr02_32263011	2	120.596
Chr02_37098239	2	121.128
Chr02_37283005	2	121.66
Chr02_39119748	2	124.44
Chr02_39060823	2	125.515
Chr02_39082824	2	128.296
Chr02_39065656	2	128.816
Chr02_38893160	2	130.968
Chr02_39272775	2	134.864
Chr02_39422653	2	137.016
Chr02_39730103	2	144.121
Chr02_39919717	2	145.174
Chr02_40323489	2	148.475
Chr02_40532159	2	148.996
Satt546	2	150.681
Chr02_41350518	2	155.401
Chr02_41302977	2	158.666
Chr02_41794123	2	163.121
Chr02_42576143	2	166.975
Chr02_42826173	2	168.554
Chr02_42474343	2	170.683
Chr02_43043595	2	172.811
Chr02_44058388	2	186.799
Sat_183	2	190.7
Chr02_45158577	2	196.1
BARCSOYSSR_02_1667	2	198.9
BARCSOYSSR_02_1686	2	201.2
BARCSOYSSR_02_1697	2	202.8
Chr02_46197997	2	204.4
Chr02_46635752	2	205.4
Chr02_46262337	2	206.5
Sat_415	2	209.2
Chr02_47316909	2	211.4
Chr02_47573683	2	213.477
Chr02_47839472	2	216.139
Chr02_47824243	2	217.17
Chr02_48352030	2	218.733
Chr02_48467423	2	219.243
Chr02_47943626	2	220.274
Satt271	2	220.835
Chr02_47977562	2	221.397
Sat_379	3	0
Chr03_1083592	3	7.09738
Chr03_1735452	3	19.8657
Chr03_2443058	3	23.8508
Chr03_2443257	3	24.3827
Chr03_2640569	3	26.0135
Chr03_2206159	3	27.0888
Chr03_2217348	3	27.6207
Chr03_2607073	3	29.2515
Chr03_2495633	3	29.7834
Chr03_3055897	3	30.8587
Chr03_3764269	3	32.4895
Chr03_3642922	3	33.5648
Chr03_4026284	3	34.6401
Chr03_4542034	3	36.2473
Chr03_4203386	3	37.8781
Chr03_4274960	3	38.41
Chr03_3855144	3	39.4853
Chr03_2228794	3	41.648
Chr03_2185692	3	43.2788
Chr03_2443256	3	43.8107
Chr03_3109631	3	44.886
Chr03_3570952	3	45.4179
Chr03_3887150	3	46.4932
Chr03_3765734	3	47.025
Chr03_4959537	3	49.224
Chr03_4648123	3	49.7559
Chr03_4956910	3	53.6114
Chr03_5280479	3	58.0622
Chr03_5833351	3	59.693
Chr03_11704910	3	60.7684
Chr03_9424442	3	61.8437
SF_136_43936	3	62.919
Chr03_7996330	3	63.9827
Chr03_5860635	3	65.058
Chr03_5539456	3	65.5899
Chr03_5540793	3	66.1218
Chr03_5405313	3	66.6536
Chr03_6458063	3	67.7289
Chr03_7338442	3	69.3361
Satt675	3	69.8855
Chr03_5906924	3	70.4349
Chr03_6456649	3	72.6339
Chr03_7695388	3	74.2647
Chr03_12552281	3	75.34
Chr03_10363842	3	75.8719
Chr03_9460185	3	76.4038
Chr03_11774850	3	77.4791
Sat_208	3	79.678
Chr03_20681007	3	84.9291
Chr03_27539831	3	86.0044
Chr03_30374296	3	87.6352
Chr03_31872009	3	88.1671
Sat_033	3	90.6077
Sat_266	3	94.2722
Chr03_35965143	3	110.486
Chr03_37574429	3	125.072
Chr03_38182773	3	129.682
Satt237	3	130.832
Chr03_38128762	3	131.4
Chr03_38075022	3	132.475
Chr03_38280182	3	133.551
Satt255	3	134.65
Chr03_38533911	3	135.193
Chr03_39265590	3	136.824
Chr03_39479301	3	139.023
Chr03_39888206	3	139.555
Sat_285	3	140.11
Chr03_39890451	3	141.234
Chr03_40066580	3	142.309
Chr03_40028462	3	142.841
Sat_295	3	144.606
Chr03_40837793	3	148.937
Chr03_40950847	3	151.136
Chr03_41342640	3	152.767
Sat_241	3	153.348
Chr03_41528296	3	156.092
Sat_306	3	156.807
Chr03_42620194	3	168.203
Chr03_44280781	3	178.097
Chr03_44280801	3	179.173
Chr03_44651470	3	180.248
Chr03_45139216	3	181.323
Chr03_45730046	3	181.855
Chr03_45206643	3	183.486
Chr03_44931309	3	184.018
Chr03_45120251	3	184.55
Chr03_45532475	3	190.459
Chr04_121057	4	0
Chr04_1192985	4	2.78029
Chr04_1744976	4	8.03134
Chr04_2141341	4	11.4068
Chr04_2619079	4	13.0376
Chr04_2634251	4	14.1129
Satt396	4	15.9207
Chr04_2877665	4	18.9728
Chr04_3250132	4	20.0367
Chr04_3175559	4	21.1005
Chr04_3260163	4	22.7138
Chr04_3588698	4	25.4635
Chr04_3841580	4	30.0209
Chr04_4110270	4	32.1959
Chr04_4404974	4	33.8092
Chr04_4493688	4	35.9842
Chr04_4871035	4	39.3221
Chr04_4961248	4	39.8484
Chr04_5085005	4	40.9122
Chr04_6400800	4	50.2781
Chr04_6584200	4	51.8913
Chr04_6873174	4	55.8316
Chr04_6990254	4	58.0066
Chr04_7357935	4	60.1816
Chr04_7868978	4	63.5195
Satt578	4	64.057
Chr04_7978929	4	66.2805
Chr04_8076913	4	69.0301
Chr04_8079118	4	70.094
Chr04_8760839	4	78.7137
Chr04_8687538	4	79.24
Chr04_8479406	4	81.9896
Chr04_8485905	4	82.5159
Chr04_9309515	4	87.7062
Chr04_9303520	4	88.2325
Chr04_9857159	4	90.4075
Chr04_9539345	4	91.4714
Chr04_10356014	4	91.9976
Chr04_10356047	4	92.5239
Chr04_13847601	4	93.5878
Chr04_17034621	4	94.114
Chr04_21240721	4	95.1779
Chr04_20477813	4	95.7042
Chr04_18939498	4	96.2305
Chr04_10305367	4	97.2943
Chr04_16733372	4	99.4694
Chr04_14681562	4	99.9956
Satt161	4	100.545
Chr04_14930658	4	101.094
Chr04_16167509	4	101.621
SF_415_10287	4	102.147
Chr04_17034720	4	102.673
Chr04_15610223	4	103.205
Chr04_15610131	4	103.731
Chr04_27794713	4	104.258
Chr04_29078277	4	105.333
Chr04_17097858	4	105.859
Chr04_21861449	4	107.49
Chr04_18733184	4	108.016
Chr04_41339533	4	108.543
Chr04_40377646	4	109.075
Chr04_41378160	4	109.606
Chr04_24186059	4	111.781
Chr04_25275725	4	115.119
Chr04_40028576	4	117.294
Chr04_42701680	4	120.075
Chr04_42532736	4	122.25
Chr04_43716360	4	122.776
Chr04_43363302	4	123.84
Chr04_43560246	4	124.904
Chr04_44975828	4	130.094
Chr04_44993438	4	130.62
Chr04_45195997	4	133.958
Chr04_45063922	4	134.484
Chr04_45086752	4	135.011
Chr04_46295791	4	140.262
Chr04_46802117	4	141.875
Chr04_46382211	4	142.939
Chr04_46508852	4	144.003
Chr04_46927596	4	144.518
Sat_235	4	145.605
Sat_311	4	147.804
Chr04_46159601	4	148.342
Chr04_47507331	4	156.237
Chr04_47464069	4	157.301
Chr04_47507333	4	158.364
Chr04_48244617	4	166.26
Chr04_48485612	4	167.323
Chr04_49645544	4	179.071
Chr04_50162326	4	180.685
Chr04_50561163	4	182.298
Chr04_51216886	4	182.824
Satt164	4	184.491
Chr04_52367711	4	188.57
Chr05_201957	5	0
Chr05_1070960	5	3.98516
Chr05_1071902	5	4.51704
Chr05_1280267	5	6.14785
Chr05_2251609	5	31
Chr05_3339763	5	44.661
Chr05_3215693	5	47.4413
Chr05_3110101	5	48.5166
Chr05_3084769	5	49.5919
Chr05_3130655	5	50.1237
Satt684	5	51.8889
Chr05_3800327	5	54.2713
Chr05_4044499	5	58.2565
Chr05_4368387	5	59.8873
Chr05_4279233	5	60.9626
Chr05_4689571	5	63.1616
Chr05_36069882	5	67.1467
Chr05_5490856	5	68.7776
Sat_344	5	70.4825
Chr05_5339771	5	72.1875
Chr05_5759059	5	75.563
Chr05_5680292	5	78.3433
Chr05_14942368	5	87.829
Chr05_15068367	5	88.3608
Chr05_14779395	5	90.5598
SF_962_2839	5	91.6351
Chr05_28377216	5	93.834
Chr05_28185287	5	96.5649
Chr05_28743252	5	97.6402
Sat_265	5	99.4054
Chr05_29039821	5	102.421
Chr05_31884183	5	106.406
Chr05_31982546	5	106.938
Chr05_32033430	5	107.47
Chr05_31877234	5	108.001
Chr05_31233981	5	111.377
Sat_356	5	116.084
Satt717	5	127.777
Chr05_33905397	5	128.359
Chr05_33984592	5	129.434
Chr05_34269118	5	132.214
Chr05_34991855	5	133.845
Chr05_34931513	5	134.377
Satt648	5	136.102
Chr05_34365969	5	139.679
Chr05_34809468	5	143.664
Chr05_35936573	5	150.943
Chr05_35848263	5	152.018
Chr05_36437168	5	154.217
Chr05_37051730	5	156.997
Chr05_36879197	5	157.529
Chr05_37026432	5	158.604
Chr05_37341943	5	159.68
Chr05_38019119	5	162.46
Chr05_37609582	5	167.711
Chr05_37051600	5	168.243
Chr05_38250394	5	173.494
Chr05_38159912	5	177.479
Chr05_38319101	5	178.554
Chr05_38646652	5	183.164
Chr05_39040297	5	187.15
Chr05_39358284	5	188.78
Satt225	5	195.787
Chr05_40432074	5	196.349
Sat_374	5	198.054
Chr05_42076915	5	208.051
Chr05_41876595	5	209.127
SF_142_45914	5	210.758
Chr05_41948433	5	211.289
Sat_130	6	0
Chr06_903005	6	4.71918
Chr06_659213	6	5.79449
Chr06_110946	6	8.57478
Chr06_127091	6	9.65008
Chr06_902975	6	10.7254
Chr06_1497630	6	11.8007
Chr06_1266542	6	12.876
Chr06_1370363	6	17.4861
Chr06_221938	6	20.2664
Chr06_3328917	6	28.2594
Chr06_3327845	6	34.1683
Chr06_2973602	6	35.2436
Chr06_3186300	6	36.3189
Chr06_2795162	6	36.8508
Chr06_2292944	6	37.9261
Chr06_14001044	6	50
Chr06_14127319	6	55.9089
Chr06_16187592	6	68.6771
Chr06_16108715	6	73.2872
Chr06_21764594	6	84.3604
Chr06_7064863	6	86.5593
Chr06_19378813	6	87.0912
Chr06_19012256	6	89.2902
Chr06_18867765	6	90.3655
Chr06_19013943	6	91.4408
Chr06_18405113	6	93.6397
Chr06_16876355	6	97.0152
Chr06_16835914	6	100.391
Chr06_17324259	6	102.021
Chr06_17463349	6	103.689
Chr06_17645984	6	105.356
Chr06_17798107	6	106.986
Chr06_17804114	6	107.518
Chr06_18565082	6	109.149
Chr06_18997750	6	111.929
Chr06_19172687	6	113.005
Chr06_19733203	6	115.204
Chr06_19552768	6	116.279
Chr06_19378948	6	116.811
Chr06_21441345	6	119.591
Chr06_21606749	6	121.222
Chr06_21514216	6	121.754
Chr06_24087432	6	122.829
Chr06_39939794	6	125.609
Chr06_39052692	6	126.685
Chr06_40452483	6	127.76
Chr06_38293880	6	128.292
Chr06_38444604	6	128.824
Chr06_40887416	6	129.356
Chr06_42375059	6	129.888
Chr06_44859986	6	134.498
Chr06_45214794	6	136.128
Chr06_46263179	6	142.037
Chr06_45872420	6	144.236
Chr06_45777094	6	146.435
Chr06_45721915	6	147.511
Chr06_46030078	6	148.586
Chr06_46381899	6	149.118
Chr06_46603722	6	150.749
Chr06_45732390	6	152.379
Chr06_47431747	6	155.16
Chr06_47753050	6	156.79
Chr06_47947343	6	158.989
Sat_252	6	162.566
Chr06_48640733	6	177.258
Chr06_48805546	6	178.333
Chr06_48563257	6	181.709
Satt371	6	192.278
Chr06_50069606	6	193.454
Chr06_49953578	6	195.085
Chr06_50394092	6	199.07
SF_216_2866	6	210.977
Chr06_51092805	6	213.757
Chr06_51252372	6	219.666
Chr07_371009	7	0
Chr07_1844802	7	16.5479
Chr07_2287073	7	21.158
Chr07_2388733	7	22.2333
Chr07_2605839	7	24.4322
Chr07_2762393	7	25.5075
Chr07_3046996	7	26.0394
Chr07_3221091	7	26.5713
Satt540	7	40.8319
Chr07_5763313	7	41.9431
Chr07_5403784	7	42.475
Chr07_5858937	7	43.0068
Chr07_6180400	7	44.0821
Chr07_6621680	7	46.2811
Chr07_6611819	7	47.9119
Chr07_7063146	7	49.6981
Chr07_7858525	7	53.408
Chr07_8773601	7	58.6591
Chr07_9153156	7	60.858
Satt245	7	62.5439
Chr07_8634487	7	64.8178
Chr07_812554	7	66.4487
Chr07_11218256	7	70.4338
Chr07_12433511	7	70.9657
Chr07_11566139	7	72.5965
Chr07_11772919	7	73.6718
Chr07_12759654	7	74.7471
Chr07_11565676	7	75.279
Chr07_10834736	7	76.3543
Chr07_11267275	7	77.4296
Chr07_15595628	7	98
Chr07_16084621	7	103.909
Satt494	7	105.099
Chr07_17367625	7	107.54
Chr07_17049508	7	108.072
Chr07_17712097	7	109.703
Chr07_19174233	7	112.483
Satt728	7	114.291
Chr07_18372755	7	115.481
Chr07_19143232	7	117.112
Chr07_24739267	7	118.743
Chr07_22974073	7	119.818
Chr07_36292737	7	146.244
Chr07_36221512	7	147.875
Chr07_37132483	7	151.251
Chr07_37616874	7	152.882
Chr07_38624165	7	158.79
Satt346	7	170.649
Chr07_42797310	7	192.199
Sat_276	7	196.375
Chr07_43899445	7	205.566
Chr08_2275213	8	0
Chr08_2585878	8	1.07531
Chr08_2608524	8	1.60718
Chr08_2695499	8	3.238
Chr08_2936559	8	7.8481
Chr08_4103083	8	14.4326
Chr08_4146206	8	14.9644
SF_636_6063	8	23.6927
Satt493	8	25.9928
Chr08_4987188	8	27.6978
Chr08_5524528	8	28.2297
BARCSOYSSR_08_0382	8	34.2823
BARCSOYSSR_08_0442	8	38.3134
Chr08_8508402	8	43.7557
Chr08_8708990	8	47.1312
Chr08_8745343	8	49.3301
Sat_212	8	52.744
Chr08_9269512	8	55.4619
Chr08_9258133	8	56.5372
Chr08_10294611	8	58.7361
Chr08_10635982	8	59.8114
Satt424	8	61.0019
Chr08_11262021	8	62.1925
Chr08_11361064	8	62.7243
Chr08_13035799	8	70.7174
Satt341	8	73.6966
Chr08_14206207	8	77.3169
Chr08_14148416	8	77.8488
Sat_129	8	81.3835
Chr08_15523468	8	91.3814
Chr08_15512294	8	91.9132
Chr08_17608323	8	98.4977
Chr08_17564087	8	99.0296
Chr08_17742778	8	100.66
Chr08_17742839	8	101.192
Chr08_18819888	8	107.777
Chr08_18327010	8	109.408
Chr08_19032465	8	111.038
Chr08_19236627	8	113.819
Chr08_22365809	8	121.812
Chr08_22411905	8	122.887
Sat_382	8	125.866
Chr08_26326697	8	126.434
Chr08_25499691	8	128.633
Chr08_35550569	8	130.832
Chr08_29772401	8	131.908
Chr08_30165301	8	132.983
Chr08_32613069	8	135.763
Chr08_35677073	8	139.748
Chr08_38582228	8	142.529
Chr08_42126484	8	153.834
Chr08_42942521	8	157.689
Chr08_43130000	8	161.065
Sat_294	8	163.536
Chr08_43657952	8	169.484
Chr08_43749578	8	170.015
Chr08_44614574	8	176.781
Chr08_44871014	8	178.412
Chr08_45344664	8	185.691
Chr09_2521354	9	0
Sat_119	9	1.10855
Chr09_2368194	9	2.2075
Chr09_3017176	9	10.2005
Chr09_3417491	9	14.8106
Chr09_4747318	9	21.3951
Chr09_4655726	9	23.594
Chr09_4490324	9	25.2248
Chr09_5362145	9	28.6003
Chr09_6651293	9	33.8514
Chr09_6761847	9	37.2268
Chr04_9024091	9	37.7587
Chr09_7961858	9	39.3895
Chr09_9476995	9	40.4648
Satt167	9	41.0266
Chr09_10045957	9	41.5883
Chr09_8830346	9	42.6636
Chr09_10500133	9	44.2945
Chr09_10213634	9	44.8263
Chr09_10284787	9	45.3582
Chr09_10074067	9	45.8901
Chr09_9815727	9	47.5209
Chr09_11702412	9	49.7198
Chr09_11721965	9	50.7952
Chr09_20289378	9	51.8589
Chr09_21284860	9	52.3908
Chr09_19460557	9	53.4661
Chr09_14625477	9	54.5298
Chr09_20635980	9	55.6051
Chr09_13025955	9	57.2123
Sat_281	9	57.7741
Chr09_15883687	9	58.3358
Chr09_12493552	9	59.4111
Chr09_12247920	9	61.5617
Chr09_12253351	9	62.637
SF_24_242777	9	64.2679
Chr09_12012513	9	65.8987
Chr09_11702533	9	66.4305
Satt178	9	77.3098
Chr09_6867859	9	78.9911
Chr09_6918682	9	80.0664
Chr09_6716243	9	81.1417
Chr09_6022612	9	82.217
Chr09_5801456	9	83.2924
Chr09_5610041	9	83.8242
Chr09_6403644	9	84.8995
Chr09_6761102	9	85.9748
Chr09_10072608	9	88.7057
Chr09_7429895	9	89.781
Chr09_9046999	9	90.3128
Chr09_11162902	9	90.8447
Chr09_9887481	9	91.3766
Chr09_9834104	9	92.4519
Chr09_11030921	9	92.9838
Chr09_5517523	9	97.3949
Chr09_24184064	9	101.38
Chr09_23729915	9	102.455
Chr09_23548256	9	104.051
Chr09_28698242	9	105.126
Chr09_28800191	9	105.658
Chr09_34604723	9	106.733
Chr09_37284378	9	107.265
SF_21_1175131	9	108.341
Chr09_32432691	9	109.416
Chr09_32309890	9	109.948
Chr09_33588324	9	111.023
Chr09_33599995	9	111.555
Chr09_30063994	9	112.63
Chr09_28472315	9	114.829
Chr09_27916512	9	115.361
SF_23_155248	9	116.992
Chr09_28393794	9	118.067
Chr09_25034856	9	118.599
Chr09_22992174	9	119.674
Chr09_25531484	9	120.206
Chr09_22478016	9	120.738
Chr09_23084369	9	122.369
Chr09_33433275	9	124.532
Chr09_28834411	9	125.064
Chr09_27815674	9	126.694
Chr09_23227146	9	128.325
Chr09_22927882	9	129.956
Chr09_21782378	9	130.488
Chr09_28818215	9	132.095
SF_34_73724	9	136.08
Chr09_30999440	9	140.065
Chr09_34263181	9	143.921
Chr09_35280042	9	144.453
Chr09_34198393	9	144.985
Chr09_33031938	9	146.06
Chr09_33612659	9	146.592
Chr09_36263556	9	147.124
Chr09_39194591	9	152.173
Chr09_39947729	9	156.158
Chr09_39985724	9	157.789
Chr09_40044559	9	158.864
Chr09_41018298	9	164.115
Chr09_20928779	9	165.19
Satt475	9	178.241
Chr09_42054533	9	178.843
Chr09_42389429	9	179.375
Chr09_42053868	9	182.155
Chr09_42428881	9	182.687
Chr09_42791059	9	187.938
Chr09_43070174	9	191.314
Chr09_43203698	9	193.513
Chr09_43297073	9	195.711
Chr09_44359581	9	202.99
Chr09_44378692	9	205.189
Chr09_45121483	9	206.82
Sat_352	9	207.997
Chr09_45641964	9	216.064
Chr09_46486585	9	219.44
Sat_020	9	221.089
Chr09_47316362	9	227.068
BARCSOYSSR_09_1654	9	234.923
Chr09_49212976	9	237.903
Chr09_48998402	9	238.434
Chr09_50176217	9	240.633
Sat_196	10	0
BARCSOYSSR_10_0033	10	11.2973
Chr10_1006051	10	12.9831
Chr10_1915491	10	25.7514
Chr10_1906805	10	27.3822
Sat_318	10	38.2132
Chr10_5215117	10	51.7246
Chr10_5197583	10	55.1001
Chr10_5008200	10	56.1754
Chr10_5438978	10	60.1605
Chr10_6097887	10	61.2358
Chr10_6065639	10	61.7677
Chr10_5870241	10	63.9667
Chr10_6128263	10	65.5975
Chr10_8542203	10	76.6706
Chr10_8582543	10	78.8696
Chr10_8171020	10	79.9449
Chr10_8093882	10	81.0202
Chr10_6826309	10	83.2191
Chr10_7473911	10	84.2944
Chr10_7888938	10	85.9253
Chr10_10098289	10	86.989
Chr10_10727077	10	88.0528
Chr10_11292893	10	89.1281
SF_94_20523	10	90.2034
Chr10_12276555	10	91.2787
Chr10_13699217	10	91.8106
Chr10_10808562	10	92.3424
Chr10_10165709	10	93.4177
Satt420	10	94.0129
Chr10_9109295	10	96.2153
Chr10_16898317	10	97.8461
Chr10_20084003	10	99.4533
Chr10_18784881	10	101.084
Chr05_4830372	10	102.159
SF_1167_765	10	103.235
Chr10_29779607	10	104.31
Chr10_20057737	10	105.385
SF_31_8815	10	109.747
Chr10_33612316	10	114.64
Chr10_35911022	10	115.716
Chr10_36723425	10	116.248
BARCSOYSSR_10_0994	10	117.953
Chr10_37572721	10	120.253
Chr10_35399411	10	123.628
Chr10_32853534	10	124.16
Chr10_35523061	10	124.692
BARCSOYSSR_10_0915	10	125.241
Chr10_34028373	10	125.791
Chr10_34752675	10	126.855
Chr10_32514607	10	127.93
Chr10_32627860	10	128.462
Chr10_30327098	10	128.994
Chr10_18162181	10	129.525
Chr10_24821633	10	130.601
Chr10_28839537	10	131.133
Chr10_30487373	10	132.208
Chr10_24806939	10	133.839
Chr10_25304771	10	134.371
Chr10_15732880	10	135.446
Chr10_29684800	10	136.521
Chr10_14854480	10	137.053
Chr10_12432664	10	138.128
Chr10_12374646	10	139.204
Chr10_17471593	10	139.736
Chr10_12278072	10	140.811
Chr10_11040258	10	141.886
Chr10_11944204	10	142.962
SF_129_13083	10	153.228
Chr10_38608447	10	167.815
Chr10_38881892	10	173.724
SF_1197_3869	10	183.21
Chr10_39920832	10	184.84
Chr10_39921712	10	185.916
Chr10_39947678	10	186.991
Chr10_40514181	10	187.523
Chr10_40395591	10	188.055
Satt477	10	193.793
Chr10_41204356	10	203.927
Chr10_41903753	10	211.92
Chr10_44403827	10	235
Satt581	10	236.852
Chr10_45097961	10	242.88
Chr10_46431380	10	253.147
Sat_307	10	254.833
Chr10_48240175	10	262.389
Chr10_48308182	10	262.921
Chr10_48602272	10	265.12
Chr10_48981946	10	268.949
Chr10_48784437	10	270.025
Chr10_48758210	10	273.4
Chr10_49620085	10	276.18
BARCSOYSSR_10_1682	10	277.279
Chr10_50133292	10	279.528
Chr10_50209852	10	280.603
Chr10_50178415	10	282.802
BARCSOYSSR_10_1748	10	285.243
Chr11_476737	11	0
Chr11_147162	11	0.531873
Chr11_303523	11	1.60718
Chr11_242227	11	2.68249
Chr11_589471	11	5.46278
Chr11_625959	11	5.99465
Chr11_1028418	11	7.06996
Chr11_1219416	11	8.70077
Chr11_1289399	11	9.23265
Chr11_2008987	11	12.6081
Chr11_1638817	11	14.8071
Chr11_1601945	11	15.3389
Sat_272	11	23.9749
Chr11_3786382	11	29.6229
Chr11_4235199	11	39.1086
Chr11_4842436	11	42.4841
Chr11_4833882	11	43.0159
Chr11_5477782	11	46.3914
Chr11_5207761	11	46.9233
Chr11_6273527	11	47.9986
Sat_261	11	49.1891
Chr11_5735979	11	50.3796
Chr11_6215680	11	51.455
Chr11_6798953	11	60.1832
Chr11_6908020	11	65.4342
Chr11_8728046	11	72.7131
Sat_247	11	74.6124
SF_21_3345971	11	101.464
SF_32_261889	11	104.244
SF_21_3504262	11	106.443
SF_32_261882	11	111.054
SF_32_206660	11	112.129
SF_21_3424570	11	114.328
Chr11_25251448	11	122.321
Chr11_26559544	11	131.049
Chr11_26829242	11	138.328
Sat_348	11	138.865
Chr11_14307860	11	147.705
Chr11_15416600	11	150.485
Chr11_21606331	11	151.561
Chr11_28774055	11	153.191
Chr11_20024005	11	154.822
Chr11_15335045	11	155.354
Chr11_23606179	11	156.429
Chr11_16221353	11	157.505
Chr11_18619224	11	158.58
Chr11_32022697	11	171.348
Chr11_32321193	11	174.724
Chr11_32320902	11	177.504
Chr11_32691839	11	180.284
Chr11_32810752	11	183.065
Chr11_32810748	11	185.845
Chr11_33680741	11	196.112
Chr11_33739381	11	197.743
Chr11_33814779	11	198.274
Sat_331	11	200.548
Chr11_34725583	11	203.425
SF_99_25887	11	203.957
SF_934_7516	11	204.488
Chr11_34480090	11	206.687
Chr11_34357596	11	207.219
Satt359	11	234.675
Chr12_128573	12	0
Chr12_159254	12	2.78029
Sat_200	12	4.42903
Chr12_232359	12	4.96663
Chr12_1237908	12	6.04193
Chr12_1828117	12	8.24088
Chr12_2606483	12	14.5672
BARCSOYSSR_12_0176	12	22.9776
Satt192	12	45
Chr12_6346628	12	48.4533
Chr12_9193327	12	57.939
Chr12_9751801	12	61.3144
Chr12_9511429	12	62.3898
Chr12_11067975	12	65.0959
Satt541	12	68.4919
Satt469	12	69.0413
Chr12_11730871	12	70.7659
Chr12_11211782	12	72.3967
Chr12_10215236	12	77.9573
Chr12_10448138	12	79.0326
Chr12_11581165	12	80.6634
Chr12_15102888	12	83.3942
Chr12_15556430	12	85.5448
Chr12_15790510	12	86.6201
Chr12_15308723	12	88.2158
Chr12_28647975	12	92.8259
Chr12_26573937	12	93.9012
Chr12_29695608	12	94.433
Chr12_32289786	12	97.2133
Chr12_32483234	12	98.8441
Chr12_32433127	12	100.475
Chr12_34396438	12	107.754
Chr12_34687484	12	113.663
Chr12_34872685	12	116.443
Chr12_35265439	12	127.516
Chr12_36332483	12	137.002
Chr12_36375648	12	137.534
Satt181	12	138.108
Sat_218	12	151.493
Chr12_38032258	12	155.396
Chr12_38142482	12	160.647
Chr12_38159849	12	163.428
Chr12_38258987	12	165.035
Sat_180	12	166.134
Chr12_38680656	12	170.212
Chr12_39000966	12	172.992
Chr12_39012243	12	173.524
BARCSOYSSR_12_1396	12	175.191
BARCSOYSSR_12_1410	12	176.84
BARCSOYSSR_12_1372	12	178.09
Chr13_51690	13	0
Chr13_230821	13	0.531873
SF_1514_1046	13	3.90734
Chr13_1411840	13	5.53816
Chr13_4788479	13	10.7892
Chr13_649234	13	16.6981
Chr13_6131502	13	17.7734
Chr13_546097	13	19.4042
Chr13_507909	13	20.4795
Chr13_1190027	13	22.1103
Chr13_4230111	13	23.1856
Chr13_1774704	13	23.7175
Chr13_1789018	13	24.7928
Chr13_7555147	13	26.9918
Chr13_7658085	13	30.3672
Chr13_8010313	13	34.9773
Chr13_9154841	13	37.1763
Chr13_10516675	13	41.1615
Chr13_10466624	13	42.2368
Chr13_11203673	13	43.8676
Chr13_11241142	13	44.9429
Chr13_11704527	13	45.4748
Chr13_11113242	13	46.0066
Chr13_11602083	13	46.5385
Chr13_10915732	13	47.0704
Chr13_10944821	13	48.1457
Chr13_11347789	13	49.221
Chr13_11347908	13	49.7529
Chr13_11113225	13	54.363
Chr13_11609597	13	54.8948
Chr13_11626146	13	55.4267
Chr13_12051518	13	56.502
Chr13_12479492	13	57.0339
Chr13_12719245	13	60.4094
Chr13_12735206	13	63.7848
Chr13_12955313	13	65.4156
Chr13_13022921	13	66.491
Chr13_13652132	13	68.1218
Chr13_14092162	13	69.7526
Chr13_14335705	13	71.9515
Chr13_14520413	13	73.0268
Chr13_14529562	13	74.1021
Chr13_15111808	13	75.1775
Chr13_15130583	13	76.2528
Chr13_14898532	13	76.7846
Chr13_15620086	13	78.4155
Chr13_15282722	13	80.6144
Satt269	13	82.9146
Sat_298	13	111.725
Chr13_17185244	13	114.669
Chr13_17189402	13	115.201
Chr13_17205922	13	115.732
Chr13_17558529	13	117.363
Chr13_18358814	13	117.895
Chr13_19354910	13	119.526
Chr13_21831861	13	129.793
Chr13_22380524	13	133.778
Sat_309	13	144.915
Chr13_25522014	13	165
Chr13_25499997	13	165.532
Chr13_26888971	13	171.441
Chr13_27754596	13	178.72
Chr13_28816766	13	179.795
Chr13_29071614	13	181.994
Chr13_29176873	13	182.526
Chr13_29854639	13	184.725
Satt114	13	186.948
Chr13_29848719	13	187.486
Chr13_30105682	13	188.018
Chr13_30269032	13	189.093
Chr13_30864439	13	190.168
Chr13_31700804	13	191.799
Satt510	13	192.898
Satt335	13	193.5
Chr13_31857858	13	194.705
Chr13_33001212	13	195.237
Chr13_33805446	13	207.143
Chr13_34905169	13	209.342
Satt490	13	222.854
Chr13_36973409	13	227.687
Chr13_37004182	13	230.468
Chr13_37172705	13	232.666
Sat_197	13	233.829
Chr13_37820311	13	235.594
Chr13_37950811	13	237.793
Chr13_39288631	13	248.867
Satt554	13	249.455
Chr13_40134588	13	257.613
Chr13_40099868	13	259.995
Chr13_40093378	13	261.626
Chr13_41385410	13	265.002
Chr13_40650240	13	267.2
Chr13_41385413	13	268.831
Chr13_41292926	13	269.363
Chr13_40615511	13	270.438
Chr13_42134198	13	275.69
Chr13_42123489	13	277.888
Chr13_42133963	13	278.42
Chr13_42817886	13	281.201
Chr13_43170711	13	287.785
Chr13_43532061	13	289.416
Chr13_43878237	13	291.047
Chr13_44556972	13	297.631
Chr13_45085372	13	304.216
BARCSOYSSR_14_0036	14	0
Chr14_1003683	14	1.13641
Chr14_926175	14	2.21172
Chr14_1917542	14	10.2047
Chr14_1849941	14	12.4037
Chr14_1736847	14	14.6026
Chr14_2006079	14	16.8016
Chr14_1906480	14	17.8769
Chr14_2058349	14	19.5077
Chr14_1934492	14	20.583
Chr14_2159527	14	21.6583
Chr14_2570017	14	26.9094
Chr14_2629857	14	27.9847
Sat_342	14	32.1604
Chr14_3549069	14	36.994
Chr14_4289928	14	38.0693
Chr14_3923737	14	39.7001
Chr14_4144879	14	40.7754
Chr14_3969811	14	41.8507
Chr14_4789698	14	43.4815
Chr14_4839647	14	46.2618
Chr14_4978445	14	49.6373
Chr14_5952209	14	62.4056
Chr14_6896999	14	72.6724
Chr14_6868263	14	73.7477
Chr14_10582202	14	86.516
Chr14_10445001	14	88.1468
Chr14_13082450	14	88.6787
Chr14_12938483	14	89.2105
Chr14_13073514	14	89.7424
Chr14_10070957	14	90.2743
Chr14_9042805	14	91.9051
BARCSOYSSR_14_0479	14	93.2385
Chr14_42183332	14	97.4731
Chr14_43825805	14	98.005
Chr14_42185642	14	99.0803
Chr14_22597137	14	101.861
Chr14_22183284	14	102.392
Chr14_13721129	14	103.468
Chr14_26741001	14	104.543
Chr14_32965006	14	105.618
Chr14_32399239	14	106.694
Chr14_22601044	14	107.226
Chr14_32937424	14	108.301
Chr14_33015122	14	108.833
Satt534	14	125.608
Chr14_45663725	14	134.13
Chr14_47584646	14	149.678
Chr14_47625131	14	150.21
Chr14_48480147	14	154.195
Chr15_1262171	15	0
Chr15_2428905	15	3.37547
Chr15_2915321	15	6.75094
Chr15_2934141	15	11.361
Satt691	15	17.389
Chr15_4301021	15	18.6085
Chr15_5050985	15	24.5174
Chr15_5226112	15	26.1482
Chr15_6819759	15	50
Chr15_7121749	15	51.6308
Chr15_7662951	15	57.4137
Chr15_7654598	15	58.4891
Chr15_8156852	15	63.7401
Chr15_8858182	15	73.3639
Chr15_9133484	15	76.1442
Chr15_9068274	15	78.9245
Chr15_9299151	15	80.5553
Chr15_9734928	15	81.6306
Chr15_9942003	15	85.0061
Chr15_9941785	15	88.3816
Chr15_10691938	15	93.6326
Chr15_11011337	15	94.7079
Chr15_11051472	15	95.2398
Chr15_11119638	15	96.3151
Chr15_10728358	15	99.0954
Chr15_11731555	15	103.706
Chr15_11679251	15	105.904
Chr15_12253782	15	113.897
Chr15_12504576	15	114.973
Chr15_12765795	15	116.604
Chr15_12716925	15	117.135
Chr15_13246722	15	119.334
Chr15_13548525	15	119.866
Chr15_13752451	15	120.942
Chr15_14209574	15	123.141
Chr15_14370672	15	123.672
Chr15_14370981	15	124.204
Chr15_14768651	15	125.28
Chr15_15818668	15	128.06
Chr15_15454204	15	130.84
Chr15_15454297	15	134.825
Chr15_14874904	15	136.988
Chr15_14209592	15	139.187
Chr15_13963960	15	140.262
Chr15_13239554	15	145.192
Chr15_12504579	15	149.177
Chr15_16961609	15	161.946
Chr15_17386741	15	168.827
Chr15_17685227	15	170.458
Chr15_17889318	15	171.533
Chr15_19592398	15	173.732
Chr15_27663538	15	174.808
Chr15_29669479	15	175.34
Chr15_34090383	15	176.415
Chr15_38935103	15	178.046
Chr15_40804095	15	181.901
Chr15_27078797	15	186.263
Sat_172	15	186.818
Chr15_32970325	15	187.942
Chr15_40889316	15	194.986
Chr15_41625396	15	195.518
Chr15_42463276	15	196.05
Chr15_42472182	15	196.582
Chr15_43121021	15	197.657
Chr15_43084135	15	198.189
Chr15_43501906	15	199.264
Satt724	15	199.826
Chr15_43533213	15	200.388
Chr15_44309825	15	206.297
Chr15_44321046	15	207.372
Chr15_45597620	15	208.447
Chr15_46656019	15	209.523
Chr15_47808545	15	210.598
Chr15_45143533	15	212.737
Chr15_44331153	15	213.812
Chr15_44309926	15	214.344
Chr15_45190967	15	215.42
Chr15_45371204	15	215.951
Chr15_47983567	15	216.483
Chr15_48853557	15	224.476
Satt369	15	226.947
Chr15_48645827	15	230.076
Chr15_49242197	15	233.451
Chr15_49646219	15	238.43
Chr15_50617560	15	242.947
Chr15_50990947	15	247.557
Chr15_51620977	15	249.756
Chr15_51367151	15	250.288
Chr16_39069	16	0
Chr16_95759	16	2.78029
BARCSOYSSR_16_0190	16	17.4717
BARCSOYSSR_16_0245	16	23.1197
Chr16_4972938	16	30.0374
Chr16_4972946	16	32.2363
Chr16_4972951	16	32.7682
Chr16_4472211	16	35.5485
Chr16_4666230	16	36.0804
BARCSOYSSR_16_0295	16	37.2168
Chr16_4666768	16	39.5437
Chr16_4666927	16	56.0916
BARCSOYSSR_16_0362	16	87.9483
Chr16_6303492	16	93.5963
Chr16_7623187	16	97.5815
Chr16_7142604	16	100.362
Chr16_6914652	16	101.437
Chr16_7328967	16	102.512
Chr16_8384196	16	105.293
SF_675_6734	16	108.668
Chr16_13019036	16	109.743
Chr16_10215185	16	110.819
Chr16_11518752	16	111.351
Chr16_21245278	16	113.55
Chr16_22712521	16	115.149
Chr16_24293586	16	118.124
Chr16_25048112	16	119.555
Chr16_27528496	16	121.386
Chr16_27284134	16	122.461
Chr16_26789246	16	123.993
Chr16_26960235	16	125.5
Sat_165	16	126.068
Chr16_25658407	16	126.312
Chr16_26946490	16	126.543
Chr16_27760437	16	126.675
Chr16_27996603	16	127.751
Chr16_28403598	16	128.282
Chr16_29030751	16	130.481
Satt621	16	131.056
Chr16_29312069	16	132.219
Chr16_29584600	16	133.85
Chr16_29606387	16	134.382
Chr16_29691570	16	134.913
Chr16_29744507	16	135.989
Chr16_29896545	16	136.521
Chr16_30062932	16	137.596
BARCSOYSSR_16_0962	16	142.315
Sat_361	16	147.149
Chr16_30559998	16	151.375
Chr16_31001914	16	152.45
Chr16_31479720	16	155.231
Chr16_31363290	16	157.43
Chr16_31479675	16	158.505
Chr16_31204891	16	160.136
Chr16_31532305	16	162.916
Chr16_31582389	16	163.448
Chr16_31582374	16	163.98
Chr16_31837670	16	164.512
Chr16_31895774	16	165.043
Chr16_32984505	16	165.575
Chr16_32772513	16	166.107
Chr16_31992918	16	166.639
Chr16_32984364	16	167.714
Chr16_32772510	16	168.246
Chr16_32829779	16	169.322
Chr16_31961871	16	171.52
Chr16_33203973	16	174.896
Chr16_33359481	16	175.428
Chr16_32984394	16	175.96
Chr16_33203944	16	177.035
Chr16_33356960	16	178.666
Satt244	16	182.519
Chr16_33506298	16	183.121
Chr16_33792961	16	185.32
Chr16_33388053	16	188.696
Chr16_35131492	16	195.975
Chr16_34905341	16	196.506
Chr16_35098008	16	197.582
Chr16_35647304	16	199.213
Chr16_36085176	16	205.797
Satt431	16	206.921
Chr16_36260749	16	208.044
Chr16_36296773	16	209.12
Chr16_36530800	16	210.75
Chr16_36834289	16	211.826
Chr16_36721834	16	215.811
Chr16_37427677	16	220.421
Sat_395	16	220.959
Sat_393	16	222.607
Sat_296	17	0
Chr17_1694806	17	4.38551
Chr17_2020525	17	6.01633
Chr17_2456588	17	7.09163
Chr17_2573026	17	7.62351
Chr17_2939776	17	8.15538
Chr17_3020972	17	9.23069
Chr17_3098642	17	10.306
Chr17_3175130	17	10.8379
Chr17_3515737	17	11.9132
BARCSOYSSR_17_0252	17	17.9658
Chr17_4546691	17	20.2142
Chr17_5645600	17	22.9945
Chr17_4984086	17	25.7748
Chr17_4841475	17	27.9737
Chr17_5807297	17	30.754
Sat_284	17	37.8514
Chr17_6457371	17	40.8307
Satt014	17	41.3862
Chr17_7067132	17	47.5897
Chr17_7915893	17	54.8685
Chr17_8587401	17	60.7774
Chr17_8926237	17	61.3093
Satt154	17	63.8426
Chr17_9727966	17	65.7182
Chr17_10374901	17	72.3027
Chr17_11213180	17	82.5695
Chr17_11885388	17	90.5625
Chr17_12351937	17	93.3428
Satt208	17	93.8983
Chr17_12751752	17	95.6033
Chr17_12790511	17	97.2341
Sat_222	17	97.7776
Chr17_12580572	17	98.8765
Chr17_12875570	17	99.4084
Chr17_12488184	17	101.039
Chr17_12461626	17	101.571
Chr17_24060091	17	118.012
Chr17_19361548	17	124.5
Chr17_27179004	17	126.131
Chr17_18506669	17	127.206
Chr17_16489062	17	128.281
Chr17_15494493	17	129.912
Chr17_13678169	17	132.692
Chr17_13827961	17	134.323
Chr17_13907007	17	134.855
Chr17_14359458	17	135.93
Chr17_14897561	17	137.006
Chr17_14326729	17	137.538
Chr17_14266198	17	138.613
Chr17_15036736	17	139.145
Chr17_15559590	17	140.209
Chr17_15478188	17	141.272
Chr17_14820500	17	141.804
Chr17_15539563	17	142.879
Chr17_15822392	17	143.955
Chr17_17284933	17	146.117
Chr17_16196471	17	147.193
Chr17_17180691	17	147.725
Chr17_16491478	17	148.257
Chr17_16497637	17	149.332
Sat_209	17	149.869
Chr17_16645273	17	150.407
Chr17_21783143	17	155.819
Chr17_30720625	17	156.895
Sat_114	17	157.964
Sat_194	17	165.155
Chr17_32912169	17	174.109
Chr17_33666959	17	175.184
Satt226	17	176.87
Chr17_27421987	17	177.419
Chr17_24585802	17	178.495
Chr17_31144045	17	179.57
Chr17_29891200	17	180.645
Chr17_27942055	17	181.721
Chr17_31505791	17	182.796
Chr17_31955496	17	183.871
Chr17_31505121	17	184.403
Chr17_31336804	17	184.935
Chr17_31309530	17	185.467
Chr17_32465261	17	186.542
Chr17_34086668	17	187.606
Chr17_33516294	17	188.681
Satt301	17	193.601
Chr17_36808475	17	195.268
Chr17_34793557	17	196.875
Satt615	17	199.633
Chr17_34407652	17	200.228
Sat_001	17	200.771
Chr17_35013552	17	201.87
Chr17_35828721	17	202.402
Chr17_36937593	17	207.012
Chr17_36937525	17	210.388
Chr17_37102772	17	211.463
Chr17_37098047	17	213.094
Chr17_37193480	17	214.725
BARCSOYSSR_17_1449	17	219.5
Chr17_38370724	17	221.774
Chr17_38577044	17	223.405
Chr17_38696092	17	224.48
Chr17_38696023	17	225.556
Chr17_39098356	17	236.629
Chr17_39182012	17	238.26
Chr17_39204585	17	241.04
Chr17_39267192	17	241.572
Chr17_39354538	17	243.203
Sat_086	17	248.516
Sat_022	17	254.568
Chr17_40351787	17	258.795
Chr17_40692334	17	262.78
Chr17_40739554	17	263.855
Chr18_571668	18	0
Chr18_577822	18	0.531873
Chr18_1532217	18	5.78293
Chr18_2041394	18	7.41374
Chr18_2032040	18	8.48905
Chr18_2167574	18	10.1199
Chr18_2313498	18	11.1952
Chr18_2862670	18	17.104
Chr18_3186730	18	19.8843
Satt570	18	21.6495
Chr18_4247161	18	27.3696
Chr18_4324006	18	27.9015
Chr18_4239294	18	31.277
Chr18_5003855	18	35.2621
Chr18_4584430	18	36.3374
Satt235	18	36.9326
Satt130	18	37.5208
Chr18_4608987	18	38.6572
Chr18_5004973	18	40.288
Chr18_5009538	18	40.8199
SF_1039_3170	18	56.5031
Chr18_7325331	18	57.5784
Chr18_7285726	18	59.2093
Chr18_7550844	18	60.8401
Chr18_7696215	18	62.4709
Chr18_8362160	18	63.0028
Chr18_7889559	18	63.5346
Chr18_8362418	18	64.0665
Chr18_7957198	18	65.6973
Chr18_8372405	18	67.8963
Chr18_8011839	18	69.5271
Chr18_10444685	18	74.1372
Chr18_10444193	18	74.6691
Chr18_11420255	18	75.2009
Chr18_11364459	18	75.7328
Chr18_11246754	18	76.8081
Chr18_12243038	18	77.8834
Chr18_14337561	18	80.0824
Chr18_14760702	18	82.2813
Chr18_13371811	18	85.0616
Chr18_12714586	18	87.2606
Chr18_12945817	18	87.7924
Chr18_12633218	18	88.3243
Chr18_12185220	18	88.8562
Chr18_13680936	18	90.487
Chr18_13653150	18	91.0189
Chr18_13410229	18	92.0942
Chr18_13410115	18	92.626
Chr18_24269332	18	96.0015
Chr18_21738243	18	97.0768
Chr18_21515719	18	99.2758
Sat_088	18	100.363
Satt501	18	102.514
Chr18_15969307	18	103.59
Chr18_19878956	18	105.221
Chr18_20803379	18	106.851
Chr18_14748372	18	109.05
Chr18_14399563	18	109.582
Chr18_17665816	18	110.657
Chr18_15217384	18	111.189
Chr18_21561209	18	112.82
Chr18_22687782	18	113.895
Chr18_22282816	18	114.971
Chr18_22088979	18	115.503
Chr18_22428068	18	116.034
Chr18_28099294	18	117.11
Chr18_31519516	18	117.642
Chr18_42473158	18	119.272
Chr18_42648023	18	119.804
Chr18_42479633	18	120.88
Sat_094	18	121.412
Chr18_42457533	18	122.487
Chr18_42300123	18	123.019
Chr18_36119899	18	123.551
Chr18_39340587	18	124.626
Chr18_25853514	18	125.701
Chr18_28072464	18	126.777
Chr18_30446946	18	127.308
Chr18_30130179	18	128.939
Chr18_47303603	18	136.218
BARCSOYSSR_18_1383	18	143.049
Chr18_49168600	18	153.733
Chr18_49281018	18	156.514
Chr18_49899359	18	160.499
Chr18_50204872	18	163.279
Chr18_50216869	18	164.354
Chr18_50298299	18	165.43
Chr18_50436480	18	167.061
Chr18_50403948	18	168.136
Chr18_50509017	18	168.668
Chr18_51436596	18	187.344
Satt288	18	191.008
Chr18_52302103	18	193.391
Chr18_52279517	18	194.466
Chr18_52856621	18	195.541
Chr18_52990021	18	197.172
Chr18_52992274	18	199.371
Chr18_53163533	18	203.981
Chr18_53317671	18	206.762
Chr18_53111897	18	207.837
Chr18_54222654	18	213.088
Satt191	18	214.813
Chr18_54798980	18	219.039
Chr18_54696768	18	221.238
Chr18_54885238	18	221.77
Chr18_55162395	18	224.55
Chr18_55341202	18	226.749
Chr18_55564286	18	228.38
Chr18_55564326	18	228.912
Sat_372	18	235.193
Chr18_57044643	18	238.138
Chr18_57225474	18	240.918
Chr18_57974490	18	243.698
Chr19_198394	19	0
Chr19_198372	19	0.531873
Chr19_409072	19	1.60718
Chr19_545111	19	3.80613
Chr19_720743	19	7.65016
Chr19_1183440	19	9.28098
Chr19_1305216	19	11.4316
Sat_301	19	14.9664
Chr19_2541693	19	23.3767
Chr19_3017008	19	27.3619
Satt238	19	28.4983
Chr19_3500167	19	29.6347
Sat_071	19	30.1841
Chr19_4663654	19	32.9261
Chr19_4696419	19	33.458
Chr19_5964409	19	35.0652
Chr19_5598295	19	35.597
Chr19_4198272	19	38.8713
Chr19_3956525	19	39.9466
Chr19_4266310	19	41.5774
Chr19_4272803	19	42.1093
BARCSOYSSR_19_0257	19	46.4404
Sat_405	19	58.6129
Chr19_10837079	19	71.9619
Chr19_22553283	19	73.0372
Chr19_29128586	19	73.5691
Chr19_15898674	19	78.4143
Chr19_8931895	19	79.4896
Chr19_11670696	19	80.0214
Chr19_10712524	19	80.5533
Chr19_16638311	19	82.6924
Chr19_13815419	19	83.7677
Chr19_15261876	19	84.843
Satt711	19	87.117
Chr19_5864437	19	90.6105
Chr19_36822162	19	100.877
Chr19_37027292	19	105.487
Chr19_37362490	19	108.268
Chr19_37508707	19	108.8
Chr19_37782751	19	112.785
Chr19_39196535	19	125.553
Chr19_39520780	19	126.085
BARCSOYSSR_19_1007	19	126.634
Chr19_39507151	19	127.184
Chr19_39913088	19	128.259
Chr19_39912902	19	131.039
Sat_340	19	141.723
Chr19_41482814	19	153.101
Chr19_42514592	19	158.353
Chr19_42937524	19	160.551
Chr19_42939978	19	161.083
Chr19_43782078	19	163.282
Sat_099	19	165.609
Chr19_43361581	19	167.334
Satt527	19	169.608
BARCSOYSSR_19_1291	19	177.804
Chr19_44862549	19	180.078
BARCSOYSSR_19_1373	19	186.909
Chr19_46069915	19	187.459
Chr19_46154158	19	189.658
Chr19_47036039	19	196.937
Chr19_47195187	19	198.012
Satt229	19	198.629
Chr19_47224488	19	199.246
Chr19_47794838	19	205.402
Chr19_48034448	19	206.477
Chr19_48213284	19	208.108
Chr19_48281200	19	211.484
Chr19_48406065	19	213.114
Chr19_49088913	19	215.895
Chr19_49027246	19	217.526
Satt513	19	218.121
Chr19_49506463	19	219.326
Chr19_49971699	19	225.234
Chr19_50221563	19	225.766
Chr19_50663418	19	226.298
Chr19_50482734	19	226.83
Chr19_50557669	19	227.905
Satt367	20	0
Chr20_2665200	20	6.9177
Chr20_1534530	20	11.5278
Chr20_1219984	20	15.513
Satt614	20	25.9332
Chr20_5679873	20	31.6533
Chr20_9188348	20	33.8523
Chr20_14830507	20	35.4831
Chr20_17203459	20	36.5584
Chr20_18007251	20	37.0903
Chr20_19815936	20	42.3413
Chr20_30738097	20	47.5924
Chr20_30274092	20	49.2232
Chr20_24516342	20	54.1541
Chr20_21325283	20	66.2518
Chr20_33143362	20	66.7837
Chr20_33496533	20	68.4145
Chr20_29567341	20	70.5772
SF_36_109656	20	76.9036
Chr20_23234597	20	82.1546
Chr20_19352503	20	84.8256
Chr20_18260016	20	85.9009
Chr20_17229315	20	86.9762
Chr20_12209178	20	88.0515
Chr20_12975362	20	88.5834
Chr20_14951505	20	89.1152
Chr20_12904812	20	90.1905
Chr20_26039621	20	92.873
Chr20_24638906	20	93.9483
Chr20_27458154	20	96.7286
Chr20_13527134	20	100.584
Chr20_25346746	20	106.505
Chr20_27726089	20	107.58
Chr20_31337280	20	110.286
Chr20_34302170	20	116.871
Satt354	20	118.678
Chr20_34821233	20	121.119
Chr20_34787898	20	122.75
Chr20_35074857	20	127.729
Sat_105	20	130.541
Chr20_36135981	20	133.955
Chr20_36117989	20	135.03
Chr20_36036256	20	137.229
Chr20_36363699	20	138.86
Chr20_35539012	20	141.64
Chr20_35480890	20	143.271
Chr20_36831291	20	147.881
Chr20_37436933	20	154.207
Chr20_38477062	20	156.913
Chr20_37540108	20	158.544
Chr20_37650870	20	159.076
Chr20_38484791	20	160.151
Chr20_38819736	20	162.35
Sat_170	20	167.601
Chr20_40807889	20	179.508
Chr20_41388639	20	183.919
Sat_420	20	191.11
Chr20_42987351	20	192.875
Chr20_43666106	20	196.86
Satt148	20	197.984
Chr20_43207873	20	199.107
Chr20_43853107	20	200.738
Chr20_44429931	20	204.113
Chr20_44544207	20	204.645
Chr20_44330322	20	206.844
Chr20_45988984	20	211.454
Satt440	20	214.364
Chr20_47036552	20	217.274
Chr20_47024907	20	219.473
Chr20_47084769	20	221.672
Chr20_47875659	20	224.452
Chr20_47656594	20	226.651
Chr20_45219260	20	232.56
Satt102	20	235.65
Chr20_44544213	20	237.458
Chr20_44765849	20	240.833
