# Supplementary material for: A Major and Stable Quantitative Trait Locus qSS2 for Seed Size and Shape Traits in a Soybean RIL Population
Source: Front Genet. 2021 Apr 16;12:646102. doi: 10.3389/fgene.2021.646102 (PMC8085556; doi:10.3389/fgene.2021.646102)
Supplement: Supplementary Table 4 — Statistical details for linkage map of K099 × Fendou 16 RILs. [file Table_4.XLSX]

## Sheet: Table S4
Table S4. Statistical details for linkage map of K099 x Fendou 16 RILs
Chromosome number	Number of markers	Total map distance (cM)	Average intermarker distance (cM)
Ch1	92	194.914	2.11863
Ch2	97	221.397	2.28244
Ch3	88	190.459	2.1643
Ch4	94	188.57	2.00606
Ch5	69	211.289	3.06217
Ch6	75	219.666	2.92888
Ch7	51	205.566	4.03071
Ch8	59	185.691	3.1473
Ch9	119	240.633	2.02213
Ch10	97	285.243	2.94065
Ch11	62	234.675	3.78508
Ch12	50	178.09	3.5618
Ch13	104	304.216	2.92515
Ch14	50	154.195	3.08389
Ch15	88	250.288	2.84418
Ch16	89	222.607	2.50121
Ch17	111	263.855	2.37707
Ch18	113	243.698	2.15662
Ch19	78	227.905	2.92186
Ch20	76	240.833	3.16886
Total	1662	4463.79	2.68579
