# Supplementary material for: A Major and Stable Quantitative Trait Locus qSS2 for Seed Size and Shape Traits in a Soybean RIL Population
Source: Front Genet. 2021 Apr 16;12:646102. doi: 10.3389/fgene.2021.646102 (PMC8085556; doi:10.3389/fgene.2021.646102)
Supplement: Supplementary Table 5 — Seed size and shape related QTLs identified in RILs by composite interval mapping (CIM). [file Table_5.XLSX]

## Sheet: Sheet1
Table S5 Seed size and shape related QTLs identified in RILs by composite interval mapping (CIM)
Trait	QTL number	Chromosome number	Position (cM)#	LOD	PVE(%)	Additive effect	Environment
Seed length (SL)	1	1	180.7	5.2622	12.62	0.2473	2016
	2	2	201.2	5.7329	14	0.2578	2016
		2	201.2	7.661	19.25	0.3352	2017
		2	197.1	8.5181	18.72	0.274	Combined
	3	2	206.5	8.2055	16.91	0.2532	Combined
	4	4	154.3	3.7743	10.97	0.187	2012
	5	10	249.9	5.0122	13.11	0.2484	2016
		10	250.9	9.9069	22.77	0.2931	Combined
	6	11	49.2	4.701	11.97	-0.1857	2012
	7	12	113.7	4.5973	11.75	0.1905	2012
	8	13	115.2	4.5463	8.24	0.1738	Combined
	9	13	181.8	8.1761	15.89	-0.25	Combined
		13	184.7	7.7892	19.47	-0.3429	2017
	10	13	194.5	5.508	11.43	-0.2096	Combined
	11	20	6.9	3.642	8.18	0.2163	2017
	12	20	116.9	4.7829	8.72	0.1809	Combined
Seed width (SW)	1	4	51.9	3.7946	9.13	0.0995	2012
	2	5	152	4.8914	13.03	-0.1198	2012
		5	154	4.8987	12.41	-0.1318	2016
	3	5	159.6	6.4052	16.49	-0.1327	2012
	4	8	35.3	3.6708	8.11	0.0887	2017
		8	36.3	4.0398	10.37	0.099	Combined
		8	38.3	3.9439	9.72	0.1219	2016
	5	11	49.2	4.1811	10.35	-0.1051	2012
	6	11	43	5.1005	8.68	-0.0918	2017
	7	11	56.5	4.73	9.97	-0.1003	2017
	8	13	180.8	4.7184	12.49	-0.1123	2017
	9	16	197.6	4.0267	10.55	0.108	2012
	10	16	205.2	5.7299	14.95	0.1302	2012
		16	208	9.5133	26.94	0.1984	2016
		16	208	6.366	15.63	0.1215	Combined
	11	16	214.8	4.7886	12.91	0.1191	2012
	12	19	28.4	7.8125	18.59	0.214	2017
		19	30.2	5.4097	13.02	0.1077	Combined
	13	19	36.6	4.0654	12.3	0.1091	2017
Seed thickness (ST)	1	2	115.8	6.103	20.53	-0.1112	2017
	2	2	125.4	10.8098	32.66	-0.1369	2017
	3	9	45.4	5.2201	14.39	-0.1085	2012
	4	9	50.8	6.0123	16.26	-0.1142	2012
	5	9	60.4	5.4723	15.52	-0.1114	2012
	6	12	106.5	4.0213	12.53	0.0816	Combined
	7	15	78.9	3.772	10.3	-0.0735	Combined
	7	15	123.1	3.6636	11.6	-0.1153	2016
	9	15	130.8	4.5395	14.07	-0.1273	2016
	10	16	113.5	4.2671	11.23	0.0948	2012
		16	113.5	4.1095	11.32	0.0781	Combined
	11	16	126.3	4.9058	12.71	0.1015	2012
	12	18	35.3	3.9579	12.09	-0.1145	2016
	13	18	63	4.2496	10.78	-0.0818	2017
	14	18	69.5	4.1566	10.57	-0.0816	2017
Single seed weight (SSW)	1	5	152	6.1094	17.9	-9.5361	2016
	2	9	12.2	5.5305	17.79	9.8621	2016
	3	10	167.8	4.4785	9.94	-7.3086	2017
	4	10	243.9	9.6946	26.69	12.0996	2017
	5	10	253.1	4.0544	9.19	5.8266	Combined
	6	12	113.7	6.4967	15.68	7.5645	Combined
		12	112.8	3.6018	10.27	6.9698	2012
	7	13	78.4	4.2928	11.58	-7.0326	2012
	8	13	179.8	5.6286	12.87	-8.1054	2017
		13	179.8	4.231	9.63	-5.9182	Combined
	9	13	185.7	5.1046	12.43	-7.9734	2017
		13	186.9	3.8496	8.85	-5.6915	Combined
	10	15	125.3	4.5799	13.29	-7.9842	2016
	11	15	130.8	5.2004	14.87	-8.5637	2016
	12	17	241.6	5.3125	12.36	8.0425	2017
	13	17	248.5	5.8542	13.46	8.7645	2017
	14	17	257.6	3.6787	9.41	7.1452	2017
	15	20	116.9	3.8268	8.35	6.6676	2017
		20	116.3	3.8091	8.97	5.6235	Combined
Seed length to width ratio (SLW)	1	2	114.2	4.1821	7.94	0.0339	2016
	2	2	120.6	4.6673	8.76	0.0356	2016
	3	2	194.7	10.0739	31.84	0.0462	2012
		2	198.1	7.3624	23.51	0.0589	2016
	4	2	201.2	12.2265	36.07	0.0706	2017
		2	204.4	15.3174	38.53	0.0518	2012
		2	204.4	15.5468	38.95	0.0742	2016
		2	204.4	17.1127	44.59	0.0664	Combined
		2	206.4	8.873	28.21	0.0622	2017
	5	2	215.5	4.9618	16.07	0.034	2012
		2	215.5	8.4653	25.55	0.0609	2016
		2	215.5	6.1726	21.05	0.0459	Combined
	6	8	0	6.251	12.34	0.0289	2012
		8	0	6.518	12.78	0.0378	Combined
	7	8	30.2	4.0544	8.75	-0.0301	Combined
	8	10	236.9	5.6854	11.17	0.0408	2016
	9	10	246.9	4.362	9.75	0.031	Combined
	10	20	83.2	3.6373	8.61	0.0337	2017
	11	20	92.9	3.8068	8.78	0.0343	2017
Seed length to thickness ratio (SLT)	1	1	162.6	5.3521	13.59	0.0619	2016
	2	1	172.3	4.1177	13.19	0.0603	2016
	3	2	201.2	12.2265	36.07	0.0706	2017
		2	204.4	7.3996	16.96	0.0513	2012
		2	204.4	7.6006	20.46	0.0758	2016
		2	204.4	9.4894	21.93	0.0656	Combined
	4	2	206.4	8.873	28.21	0.0622	2017
	5	9	53.4	3.5756	7.93	0.0363	2012
	6	9	76.4	4.0237	8.94	0.0411	Combined
	7	9	86	4.209	8.72	0.0406	Combined
	8	10	248.9	3.7689	9.38	0.0426	Combined
	9	10	266.1	3.402	9.55	0.052	2016
	10	10	276.2	4.9475	12.44	0.06	2016
	11	10	282.8	3.2599	8.53	0.0493	2016
	12	13	117.4	4.1384	7.11	0.0371	Combined
	13	13	171.4	3.2876	7.93	-0.0469	2016
	14	18	10.1	3.644	8.1	0.035	2012
		18	10.1	3.8124	7.97	0.0395	Combined
	15	20	92.9	3.8068	8.78	0.0343	2017
Seed width to thickness ratio (SWT)	1	1	162.3	7.2682	17.93	0.0288	2016
	2	1	171.3	6.2902	19.58	0.0294	2016
		1	176.3	5.4661	16.77	0.0226	2017
	3	1	178.3	7.0542	18.21	0.0238	Combined
	4	1	185.4	7.3183	16.14	0.0223	2017
	5	4	46.9	4.4308	11.15	0.0188	Combined
	6	4	61.2	6.0766	13.69	0.0205	2017
	7	4	67.3	6.3672	13.98	0.0205	2017
	8	4	73.1	6.746	16.98	0.0228	2017
	9	4	144	3.6823	8.16	0.0193	2016
		4	144	3.9826	8.32	0.0165	Combined
		4	144.5	10.194	25.23	0.0275	2012
	10	4	151.3	8.7556	25.68	0.0275	2012
	11	13	60.4	4.2588	9.48	0.017	2012
	12	13	70.8	5.2376	12.04	0.0189	2012
	13	18	35.3	5.5341	12.03	0.0194	Combined
	14	18	48.8	4.6948	14.92	0.0211	Combined
	15	18	64.1	3.8972	8.7	0.0158	2012
	16	18	74.7	4.9086	10.71	0.0177	2012
		18	74.1	5.9151	13.87	0.0249	2016
	17	18	84.3	4.7438	12.03	0.0236	2016
	18	19	31.2	5.6003	12.85	0.0199	2017
	19	19	38.9	6.7516	14.5	0.0209	2017
	20	20	0	3.9357	7.98	0.0157	2017
	21	20	43.3	4.4481	13.43	7.8745	2012
#Position of peak likelihood of the QTL in cM, 5 cM window was used to declare a new QTL
