# Supplementary material for: A Major and Stable Quantitative Trait Locus qSS2 for Seed Size and Shape Traits in a Soybean RIL Population
Source: Front Genet. 2021 Apr 16;12:646102. doi: 10.3389/fgene.2021.646102 (PMC8085556; doi:10.3389/fgene.2021.646102)
Supplement: Supplementary Table 6 — Comparisons of QTLs for seed size and shape related traits identified by inclusive composite interval mapping (ICIM) and composite interval mapping (CIM). [file Table_6.XLSX]

## Sheet: Sheet2
Table S6. Comparisons of QTLs for seed size and shape related traits identified by inclusive composite interval mapping (ICIM) and composite interval mapping (CIM)#
Trait	QTL Name	Chromosome Number	ICIM				CIM			Environment
			Position (cM)	Confidence Interval	LODa	PVEb (%)	Position (cM)	LOD	PVE (%)
Seed length (SL)	qSL1.1	1	181	176.5 - 184.5	3.6	11.7	180.7	5.2622	12.62	2016
	qSL2.2	2	196	193.5 - 198.5	8	15.3	-	-	-	2017
			-	-	-	-	197.1	8.5181	18.72	Combined
	qSL2.3	2	204	202.5 - 205.5	4.9	16.65	201.2	5.7329	14	2016
			-	-	-	-	201.2	7.661	19.25	2017
			202	201.5 - 202.5	14.1	19.85	-	-	-	Combined
	qSL4.1	4	157	156.5 - 158.5	3.9	8.72	154.3	3.7743	10.97	2012
	qSL10.1	10	252	244.5 - 254.5	5.8	20.86	249.9	5.0122	13.11	2016
			251	246.5 - 254.5	10.2	14.06	250.9	9.9069	22.77	Combined
	qSL11.2	12	49	47.5 - 50.5	4.6	10.39	49.2	4.701	11.97	2012
	qSL13.1	13	115	114.5 - 115.5	5.4	6.14	115.2	4.5463	8.24	Combined
	qSL13.2	13	185	183.5 - 186.5	11.5	15.39	181.8	8.1761	15.89	Combined
			-	-	-	-	184.7	7.7892	19.47	2017
	qSL13.3	13	191	190.5 - 192.5	5.1	8.88	-	-	-	2017
			-	-	-	-	194.5	5.508	11.43	Combined
	qSL20.1	20	116	112.5 - 117.5	6.1	7.68	116.9	4.7829	8.72	Combined
Seed width (SW)	qSW4.1	4	52	50.5 - 54.5	3.5	8.34	51.9	3.7946	9.13	2012
	qSW5.2	5	154	152.5 - 156.5	5.1	9.48	154	4.8987	12.41	2016
			-	-	-	-	152	4.8914	13.03	2012
	qSW5.3	5	160	158.5 - 161.5	6.5	16.9	159.6	6.4052	16.49	2012
	qSW8.1	8	39	36.5 - 42.5	4.4	8.35	38.9	3.9439	9.72	2016
			34	32.5 - 36.5	7.8	2.36	35.3	3.6708	8.11	2017
			38	34.5 - 40.5	8.9	12.92	36.3	4.0398	10.37	Combined
	qSW11.1	11	50	49.5 - 51.5	4	9.34	49.2	4.1811	10.35	2012
			51	50.5 - 51.5	4.5	5.79	-	-	-	Combined
	qSW11.2	11	57	53.5 - 59.5	6.7	2.21	56.5	4.73	9.97	2017
	qSW13.2	13	180	179.5 - 180.5	42.6	35.21	180.8	4.7184	12.49	2017
	qSW16.1	16	210	208.5 - 210.5	5.8	14.74	205.2	5.7299	14.95	2012
			208	206.5 - 208.5	10.4	21.47	208	9.5133	26.94	2016
			208	206.5 - 208.5	14	23	208	6.366	15.63	Combined
	qSW19.1	19	30	29.5 - 31.5	9	2.77	28.4	7.8125	18.59	2017
			30	29.5 - 31.5	5	6.58	30.2	5.4097	13.02	Combined
Seed thickness (ST)	qST2.1	2	125	124.5 - 127.5	6.7	22.77	125.4	10.8098	32.66	2017
	qST9.1	9	51	49.5 - 51.5	3.6	15.79	50.8	6.0123	16.26	2012
	qST12.1	12	110	108.5 - 113.5	3.9	13.42	106.5	4.0213	12.53	Combined
	qST15.1	15	79	77.5 - 80.5	3.7	11.08	78.9	3.772	10.3	Combined
	qST16.1	16	113	111.5 - 115.5	4.2	13.38	113.5	4.1095	11.32	Combined
	qST16.2	16	124	122.5 - 125.5	3.8	16.97	126.3	4.9058	12.71	2012
Single seed weight (SSW)	qSSW5.1	5	153	151.5 - 153.5	6.9	17.63	152	6.1094	17.9	2016
	qSSW9.1	9	12	8.5 - 14.5	3.9	9.72	12.2	5.5305	17.79	2016
	qSSW10.1	10	168	162.5 - 170.5	5.5	6.76	167.8	4.4785	9.94	2017
	qSSW10.2	10	243	241.5 - 246.5	12.3	17.79	243.9	9.6946	26.69	2017
			253	245.5 - 254.5	4.1	10.98	253.1	4.0544	9.19	Combined
	qSSW12.1	12	113	108.5 - 115.5	3.9	11.13	112.8	3.6018	10.27	2012
			114	111.5 - 115.5	7	20.38	113.7	6.4967	15.68	Combined
	qSSW13.1	13	76	75.5 - 76.5	4	11.14	78.4	4.2928	11.58	2012
	qSSW13.2	13	180	178.5 - 181.5	11.5	16.2	179.8	5.6286	12.87	2017
			180	178.5 - 181.5	4.8	12.86	179.8	4.231	9.63	Combined
	qSSW15.1	15	131	129.5 - 133.5	4.5	10.13	130.8	5.2004	14.87	2016
	qSSW17.1	17	248	245.5 - 250.5	7.3	9.53	248.5	5.8542	13.46	2017
	qSSW20.1	20	43	38.5 - 45.5	4.5	13.61	43.3	4.4481	13.43	2012
	qSSW20.2	20	117	115.5 - 118.5	7.6	9.65	116.9	3.8268	8.35	2017
			115	111.5 - 118.5	3.8	11.04	116.3	3.8091	8.97	Combined
Seed length to width ratio (SLW)	qSLW2.1	2	204	203.5 - 205.5	14.5	37	204.4	15.3174	38.53	2012
			204	203.5 - 205.5	12.7	39.48	204.4	15.5468	38.95	2016
			201	199.5 - 202.5	9.1	29.04	201.2	12.2265	36.07	2017
			204	203.5 - 205.5	15.4	39.49	204.4	17.1127	44.59	Combined
	qSLW8.1	8	0	0 - 1.5	5.5	10.79	0	6.251	12.34	2012
			-	-	-	-	0	6.518	12.78	Combined
	qSLW10.1	10	237	235.5 - 240.5	4.9	12.14	236.9	5.6854	11.17	2016
Seed length to thickness ratio (SLT)	qSLT1.1	1	164	159.5 - 166.5	5.1	13.45	162.6	5.3521	13.59	2016
	qSLT2.1	2	202	200.5 - 202.5	7.7	13.7	204.4	7.3996	16.96	2012
			204	202.5 - 205.5	7.7	20.68	204.4	7.6006	20.46	2016
			201	198.5 - 202.5	5.9	21.41	201.2	12.2265	36.07	2017
			202	199.5 - 202.5	10.6	23.21	204.4	9.4894	21.93	Combined
	qSLT9.1	9	53	52.5 - 54.5	7.4	13.12	53.4	3.5756	7.93	2012
	qSLT9.2	9	77	69.5 - 78.5	6	11.53	76.4	4.0237	8.94	Combined
	qSLT10.1	10	251	245.5 - 254.5	5.7	11.93	248.9	3.7689	9.38	Combined
	qSLT10.2	10	276	273.5 - 277.5	3.6	8.55	276.2	4.9475	12.44	2016
	qSLT13.1	13	117	116.5 - 117.5	3.6	6.77	117.4	4.1384	7.11	Combined
	qSLT18.1	18	10	8.5 - 11.5	7.5	13.28	10.1	3.644	8.1	2012
			10	9.5 - 11.5	4.1	7.54	10.1	3.8124	7.97	Combined
Seed width to thickness ratio (SWT)	qSWT1.1	1	162	159.5 - 166.5	7.7	20.06	162.3	7.2682	17.93	2016
	qSWT1.2	1	182	175.5 - 185.5	4.3	11.25	-	-	-	2012
			183	180.5 - 185.5	4.1	15.77	185.4	7.3183	16.14	2017
			181	176.5 - 183.5	11.8	21.84	178.3	7.0542	18.21	Combined
	qSWT4.1	4	48	44.5 - 50.5	7.9	14.58	46.9	4.4308	11.15	Combined
	qSWT4.2	4	69	66.5 - 70.5	4.3	15.64	73.1	6.746	16.98	2017
	qSWT4.3	4	144	143.5 - 144.5	6.2	15.7	144.5	10.194	25.23	2012
			144	142.5 - 144.5	3.8	8.73	144	3.6823	8.16	2016
			144	142.5 - 144.5	3.8	5.71	144	3.9826	8.32	Combined
	qSWT13.1	13	70	68.5 -78.5	6	14.77	70.8	5.2376	12.04	2012
	qSWT18.1	18	35	33.5 - 36.5	7.1	11.71	35.3	5.5341	12.03	Combined
	qSWT18.2	18	74	71.5 - 74.5	6.1	15.08	74.1	5.9151	13.87	2016
			-	-	-	-	74.7	4.9086	10.71	2012
	qSWT19.1	19	39	35.5 - 39.5	4.7	17.25	-	-	-	2016
			-	-	-	-	38.9	6.7516	14.5	2017
#QTLs identified by ICIM were selected as base and QTLs identified by CIM, which were falling within the confidence inteval as well as flanking 5 cM, are compared and considered as common QTLs
a: LOD-Logarithm of the odds score
b:PVE-Phenotypic varience explained by QTL
