# Supplementary material for: A Major and Stable Quantitative Trait Locus qSS2 for Seed Size and Shape Traits in a Soybean RIL Population
Source: Front Genet. 2021 Apr 16;12:646102. doi: 10.3389/fgene.2021.646102 (PMC8085556; doi:10.3389/fgene.2021.646102)
Supplement: Supplementary Table 7 — Phenotypic differences for seed size and shape traits between two NILs for qSS2, NILs-K and NILs-F. [file Table_7.XLSX]

## Sheet: Sheet1
Table S7. Phenotypic differences for seed size and shape traits between two NILs for qSS2, NILs-K and NILs-F
		NILs (Mean ± SD)
	Trait#	NILs-K	NILs-F	P value of t-test($)
	SL	6.94 ± 0.16	8.19 ± 0.16	0.00078***
	SW	5.56 ± 0.04	5.96 ± 0.03	0.00016***
	ST	4.67 ± 0.05	5.40 ± 0.06	0.00005***
2018	SSW	119.15 ± 3.82	172.28 ± 6.7	0.0001***
	SLW	1.249 ± 0.021	1.377 ± 0.028	0.0016**
	SLT	1.488 ± 0.018	1.519 ± 0.020	0.063 ns
	SWT	1.194 ± 0.008	1.103 ± 0.010	0.0001***
	SL	7.08 ± 0.13	8.15 ± 0.30	0.005**
	SW	5.22 ± 0.02	5.38 ± 0.13	0.0634 ns
	ST	4.39 ± 0.04	4.76 ± 0.20	0.02*
2019	SSW	108.85 ± 3.12	138.46 ± 3.7	0.0002***
	SLW	1.361 ± 0.018	1.519 ± 0.033	0.001***
	SLT	1.621 ± 0.023	1.723 ± 0.015	0.0017**
	SWT	1.192 ± 0.006	1.136 ± 0.030	0.0162*
	SL	7.01 ± 0.15	8.17 ± 0.23	0.0008***
	SW	5.39 ± 0.03	5.67 ± 0.08	0.0028**
	ST	4.53 ± 0.05	5.05 ± 0.13	0.0012**
Mean	SSW	114 ± 3.47	155.3 ± 5.23	0.0001**
	SLW	1.305 ± 0.019	1.448 ± 0.03	0.001***
	SLT	1.555 ± 0.020	1.621 ± 0.018	0.002**
	SWT	1.193 ± 0.007	1.120 ± 0.020	0.0019**
#SL-Seed length; SW-Seed width; ST-Seed thickness; SSW-Single seed weight; SLW-Seed length to width ratio; SLT- Seed length to thickness ratio; SWT- Seed width to thickness ratio
$Significant of differences between two genotypes are indicated by the asterisks at 5% (*), 1% (**) and 0.1% (***) levels in the Student’s t-test, “ns” indicates no significant difference at the 5% level.
